# Supplementary material for: Cuproptosis and Immune-Related Gene Signature Predicts Immunotherapy Response and Prognosis in Lung Adenocarcinoma
Source: Life (Basel). 2023 Jul 19;13(7):1583. doi: 10.3390/life13071583 (PMC10381686; doi:10.3390/life13071583)
Supplement: Supplementary file 1 [file life-13-01583-s001.zip]

Archive with 9 entries (9 files):
- Supplementary Figure S1.pdf
- Supplementary Figure S2.pdf
- Supplementary Figure S3.pdf
- Supplementary Figure S4.pdf
- Supplementary Figure S5.pdf
- Supplementary Table 1.pdf
- Supplementary Table 2.pdf
- Supplementary Table 3.pdf
- Supplementary Table 4.pdf
